# Supplementary material for: Mechanism for efficient nitrogen utilization by peach rootstock GF677 (Prunus amygdalus × Prunus persica) in alkaline orchard soils
Source: Front Plant Sci. 2025 Dec 1;16:1699942. doi: 10.3389/fpls.2025.1699942 (PMC12702726; doi:10.3389/fpls.2025.1699942)
Supplement: Supplementary file 1 [file Table1.xlsx]

## Sheet: Table S1
Supplementary Table 1. Primers used for RT-qPCR analysis
No.	Gene	Gene annotation	Trancript ID	Forward primer (5'to3')	Reverse primer (5'to3')
1	Actin	/	evm.model.contig298.33	ACCTTCCAGCAGATGTGGATT	CTGACCCCACCTCAACACAT
2	PpAAP6	Amino Acid Permease	evm.model.contig33.178	TCAGCTAGGTTGGGTTGCAG	CTGCCTCCTAGATTGGCTCG
3	PpAMT1	Ammonium Transporter	evm.model.contig279.483	CACTGCCGCTTTGACAACTC	GAGATCAAAACGATGGCGGC
4	PpASNS	Asparagine Synthetase	evm.model.contig17.350	TCGAGCTAGCACCCCTATGT	CTGCAAGTTTCGCGGTGAAA
5	PpFMD	Formamidase	evm.model.contig284.202	CCGGTGGCAGAAGTTACAGT	GGAGTGCCATCCTTGTCCAA
6	PpGAT2	GABA Transporter	evm.model.contig278.468	ACTGCCTCATGTCCAAGGTG	TTGCTCCAATTCCAACCCCA
7	PpGLDH	Glutamate Dehydrogenase	evm.model.contig276.31	TGGAGAGAGGAATGGGCAGA	GTGTTCCTCGAGTGCACTCA
8	PpGOGAT	Glutamate Synthase	evm.model.contig270.178	CAGCATCAACGGCACACAAA	TTCGTCTTGCTCAGCTTCGT
9	PpGRF9	Growth Regulating Factor	evm.model.contig277.59	AGTGCAACGGGCTTTGACTA	CCACAGGCTTTCTTGAACGC
10	PpNRT1	Nitrate Transport	evm.model.contig100.21	ATGGAAGAGAGAAAGGGCGC	ACCGCTCACTGAACAACGAT
11	PpNRT2	Nitrate Transport	evm.model.contig132.134	ACCCAGAAATCCCCAAGCAG	CTGCTGAGACTCCAAAGCCA
12	PpNRT3	Nitrate Transport	evm.model.contig268.342	TTTCAGTTGGGACAGGAGGC	ATCCTCCAGCAGCAAGTGTC
13	PpNRT4	Nitrate Transport	evm.model.contig272.2443	GAGCAACGCAGCTGATCATG	GTCTGGCATGTCCTCACCAA
14	PpNRT5	Nitrate Transport	evm.model.contig279.430	ACCCTGTGCTTCGATCCAAG	AACGACCCAGATGAGCATCG
15	PpMGrx1	Monothiol Glutaredoxin	evm.model.contig280.342	GCTGGATCAAATGCCGAACG	AGCAAAGGGACAAGCCTGTT
16	PpMGrx2	Monothiol Glutaredoxin	evm.model.contig280.343	ACGAGCTGGATGAAGTTGCA	CGTGGGACAAGCTGGTTTTG
